# Supplementary material for: Landscape Enhancements in Apple Orchards: Higher Bumble Bee Queen Species Richness, but No Effect on Apple Quality
Source: Insects. 2021 May 8;12(5):421. doi: 10.3390/insects12050421 (PMC8151366; doi:10.3390/insects12050421)
Supplement: Supplementary file 1 [file insects-12-00421-s001.zip]

Archive with 1 entries (1 files):
- insects-1185100-supplementary.pdf
